# Supplementary material for: Differentiation of Escherichia coli and Shigella flexneri by Metabolite Profiles Obtained Using Gold Nanoparticles-Based Surface-Assisted Laser Desorption/Ionization Mass Spectrometry
Source: Pathogens. 2024 Dec 30;14(1):19. doi: 10.3390/pathogens14010019 (PMC11768538; doi:10.3390/pathogens14010019)
Supplement: Supplementary file 1 [file pathogens-14-00019-s001.zip]

Archive with 1 entries (1 files):
- pathogens-3385399-supplementary.pdf
